# Supplementary material for: The NRF2 transcriptional target NQO1 has low mRNA levels in TP53-mutated endometrial carcinomas
Source: PLoS One. 2019 Mar 25;14(3):e0214416. doi: 10.1371/journal.pone.0214416 (PMC6433262; doi:10.1371/journal.pone.0214416)
Supplement: S1 Method — (XLSX) [file pone.0214416.s010.xlsx]

## Sheet: Mean coverage for each amplicon
Amplicon_ID	GENE	Genome_Version	Chr	Amplicon positions	Mean Coverage
AMPL7154390296	ARID1A	hg19	chr1	chr1:27022954-27023121	96.9167
AMPL7154390297	ARID1A	hg19	chr1	chr1:27023099-27023247	24.6288
AMPL7153047573	ARID1A	hg19	chr1	chr1:27023192-27023350	240.977
AMPL7153047590	ARID1A	hg19	chr1	chr1:27023342-27023506	63.0909
AMPL7153047598	ARID1A	hg19	chr1	chr1:27023393-27023544	628.856
AMPL7154390298	ARID1A	hg19	chr1	chr1:27023672-27023800	546.652
AMPL7154390299	ARID1A	hg19	chr1	chr1:27023771-27023904	668.583
AMPL7153047635	ARID1A	hg19	chr1	chr1:27023884-27024048	127.636
AMPL7153047854	ARID1A	hg19	chr1	chr1:27056090-27056257	0.765152
AMPL7153047860	ARID1A	hg19	chr1	chr1:27056195-27056361	576.28
AMPL7154394102	ARID1A	hg19	chr1	chr1:27056290-27056416	711.879
AMPL7154390435	ARID1A	hg19	chr1	chr1:27057547-27057721	150.098
AMPL7154390436	ARID1A	hg19	chr1	chr1:27057667-27057837	458.258
AMPL7154390437	ARID1A	hg19	chr1	chr1:27057790-27057959	386.326
AMPL7153048182	ARID1A	hg19	chr1	chr1:27057897-27058067	537.962
AMPL7154390439	ARID1A	hg19	chr1	chr1:27058048-27058176	726.485
AMPL7154414081	ARID1A	hg19	chr1	chr1:27059027-27059201	612.485
AMPL7153047843	ARID1A	hg19	chr1	chr1:27059140-27059313	536.553
AMPL7153220108	ARID1A	hg19	chr1	chr1:27087253-27087427	380.871
AMPL7154390100	ARID1A	hg19	chr1	chr1:27087342-27087466	664.727
AMPL7153047824	ARID1A	hg19	chr1	chr1:27087455-27087626	437.788
AMPL7153198794	ARID1A	hg19	chr1	chr1:27087789-27087963	599.477
AMPL7154390140	ARID1A	hg19	chr1	chr1:27087915-27088043	1435.39
AMPL7153047699	ARID1A	hg19	chr1	chr1:27088549-27088720	274.189
AMPL7154390138	ARID1A	hg19	chr1	chr1:27088632-27088772	597.326
AMPL7154390139	ARID1A	hg19	chr1	chr1:27088719-27088844	1115.31
AMPL7153047730	ARID1A	hg19	chr1	chr1:27089404-27089578	351.606
AMPL7153047737	ARID1A	hg19	chr1	chr1:27089487-27089634	55.25
AMPL7153047745	ARID1A	hg19	chr1	chr1:27089582-27089734	800.379
AMPL7154390377	ARID1A	hg19	chr1	chr1:27089651-27089775	505.765
AMPL7154390232	ARID1A	hg19	chr1	chr1:27092633-27092806	324.689
AMPL7154414078	ARID1A	hg19	chr1	chr1:27092746-27092889	884.727
AMPL7154390391	ARID1A	hg19	chr1	chr1:27092888-27093062	232.795
AMPL7154390392	ARID1A	hg19	chr1	chr1:27092996-27093120	569.977
AMPL7153047435	ARID1A	hg19	chr1	chr1:27094203-27094374	240.083
AMPL7154390432	ARID1A	hg19	chr1	chr1:27094308-27094480	361.902
AMPL7154390433	ARID1A	hg19	chr1	chr1:27094425-27094561	1361.08
AMPL7154390429	ARID1A	hg19	chr1	chr1:27097571-27097705	1174.36
AMPL7154390430	ARID1A	hg19	chr1	chr1:27097647-27097801	988.265
AMPL7154390431	ARID1A	hg19	chr1	chr1:27097756-27097906	5.22727
AMPL7153047357	ARID1A	hg19	chr1	chr1:27098934-27099103	593.515
AMPL7160389058	ARID1A	hg19	chr1	chr1:27099044-27099180	1054.8
AMPL7154390260	ARID1A	hg19	chr1	chr1:27099229-27099398	492.992
AMPL7154414077	ARID1A	hg19	chr1	chr1:27099343-27099510	243.856
AMPL7154390097	ARID1A	hg19	chr1	chr1:27099695-27099868	524.848
AMPL7153047652	ARID1A	hg19	chr1	chr1:27099816-27099989	327.402
AMPL7154390098	ARID1A	hg19	chr1	chr1:27099943-27100070	1357.17
AMPL7153048144	ARID1A	hg19	chr1	chr1:27100019-27100176	736.023
AMPL7154390096	ARID1A	hg19	chr1	chr1:27100122-27100253	636.439
AMPL7154390083	ARID1A	hg19	chr1	chr1:27100258-27100383	900.871
AMPL7154390084	ARID1A	hg19	chr1	chr1:27100297-27100439	365.242
AMPL7154253864	ARID1A	hg19	chr1	chr1:27100724-27100898	458.545
AMPL7153047481	ARID1A	hg19	chr1	chr1:27100837-27101009	147.417
AMPL7153047493	ARID1A	hg19	chr1	chr1:27100984-27101146	485.076
AMPL7154390222	ARID1A	hg19	chr1	chr1:27101072-27101198	170.591
AMPL7154390223	ARID1A	hg19	chr1	chr1:27101140-27101305	105.432
AMPL7153047517	ARID1A	hg19	chr1	chr1:27101291-27101465	351.227
AMPL7154390225	ARID1A	hg19	chr1	chr1:27101308-27101482	324.273
AMPL7154390227	ARID1A	hg19	chr1	chr1:27101516-27101690	633.326
AMPL7154390228	ARID1A	hg19	chr1	chr1:27101641-27101772	1160.64
AMPL7154390217	ARID1A	hg19	chr1	chr1:27102032-27102174	65.5682
AMPL7154390218	ARID1A	hg19	chr1	chr1:27102118-27102242	2149.48
AMPL7154390190	ARID1A	hg19	chr1	chr1:27105402-27105564	626.447
AMPL7154253872	ARID1A	hg19	chr1	chr1:27105506-27105655	723.265
AMPL7154390191	ARID1A	hg19	chr1	chr1:27105599-27105764	450.932
AMPL7154390192	ARID1A	hg19	chr1	chr1:27105697-27105871	213.985
AMPL7154390193	ARID1A	hg19	chr1	chr1:27105813-27105984	835.114
AMPL7154390194	ARID1A	hg19	chr1	chr1:27105935-27106070	1508.03
AMPL7154390196	ARID1A	hg19	chr1	chr1:27106025-27106190	713.136
AMPL7154259538	ARID1A	hg19	chr1	chr1:27106135-27106308	267.492
AMPL7154390199	ARID1A	hg19	chr1	chr1:27106238-27106406	503.523
AMPL7153047953	ARID1A	hg19	chr1	chr1:27106362-27106535	372.091
AMPL7153047961	ARID1A	hg19	chr1	chr1:27106479-27106647	431.462
AMPL7153198784	ARID1A	hg19	chr1	chr1:27106594-27106754	967.348
AMPL7154390200	ARID1A	hg19	chr1	chr1:27106664-27106796	179.689
AMPL7154390202	ARID1A	hg19	chr1	chr1:27106816-27106971	1292.26
AMPL7154390203	ARID1A	hg19	chr1	chr1:27106846-27107001	275.371
AMPL7154390205	ARID1A	hg19	chr1	chr1:27107039-27107202	600.348
AMPL7154390206	ARID1A	hg19	chr1	chr1:27107144-27107311	735.909
AMPL7154285093	RPL22	hg19	chr1	chr1:6246645-6246818	88.4015
AMPL7156287240	RPL22	hg19	chr1	chr1:6246758-6246907	244.773
AMPL7153661774	RPL22	hg19	chr1	chr1:6252964-6253115	945.258
AMPL7153661682	RPL22	hg19	chr1	chr1:6252983-6253155	75.3939
AMPL7153661680	RPL22	hg19	chr1	chr1:6257648-6257821	211.098
AMPL7156653907	RPL22	hg19	chr1	chr1:6257720-6257884	234.462
AMPL7153679540	RPL22	hg19	chr1	chr1:6259541-6259687	665.326
AMPL7156567549	FGFR2 Ex14 codon659	hg19	chr10	chr10:123247420-123247577	566.841
AMPL7154414098	FGFR2 Ex14 codon659	hg19	chr10	chr10:123247497-123247637	534.508
AMPL7153381534	FGFR2 Ex14 codon659	hg19	chr10	chr10:123247576-123247749	174.159
AMPL7153209990	FGFR2 Ex12 codon549	hg19	chr10	chr10:123257930-123258083	695.947
AMPL7156631648	FGFR2 Ex12 codon549	hg19	chr10	chr10:123258017-123258172	770.424
AMPL7160861853	FGFR2 Ex9 codon375	hg19	chr10	chr10:123274559-123274727	449.144
AMPL7156005141	FGFR2 Ex9 codon375	hg19	chr10	chr10:123274650-123274800	564.379
AMPL7156005142	FGFR2 Ex9 codon375	hg19	chr10	chr10:123274740-123274912	673.485
AMPL7154539335	FGFR2 Ex7 codon252	hg19	chr10	chr10:123279359-123279512	492.205
AMPL7154539336	FGFR2 Ex7 codon252	hg19	chr10	chr10:123279455-123279625	727.03
AMPL7153086247	FGFR2 Ex7 codon252	hg19	chr10	chr10:123279575-123279744	770.652
AMPL7154539337	FGFR2 Ex7 codon252	hg19	chr10	chr10:123279683-123279828	1036.8
AMPL7153679580	ARID5B	hg19	chr10	chr10:63661435-63661609	54.4394
AMPL7160142464	ARID5B	hg19	chr10	chr10:63661862-63662036	492.856
AMPL7160614000	ARID5B	hg19	chr10	chr10:63661975-63662145	370.477
AMPL7154285087	ARID5B	hg19	chr10	chr10:63662094-63662245	691.326
AMPL7155463712	ARID5B	hg19	chr10	chr10:63699832-63700002	552.455
AMPL7155463713	ARID5B	hg19	chr10	chr10:63699946-63700120	753.818
AMPL7155629957	ARID5B	hg19	chr10	chr10:63700063-63700206	1139.86
AMPL7155463717	ARID5B	hg19	chr10	chr10:63759800-63759971	563
AMPL7155463718	ARID5B	hg19	chr10	chr10:63759915-63760053	985.523
AMPL7155463719	ARID5B	hg19	chr10	chr10:63759998-63760124	555.129
AMPL7153679583	ARID5B	hg19	chr10	chr10:63809136-63809310	476.068
AMPL7155463707	ARID5B	hg19	chr10	chr10:63810522-63810696	339.265
AMPL7155629956	ARID5B	hg19	chr10	chr10:63810634-63810790	593.076
AMPL7155463701	ARID5B	hg19	chr10	chr10:63816838-63817008	97.3333
AMPL7156620819	ARID5B	hg19	chr10	chr10:63816954-63817124	288.667
AMPL7155463705	ARID5B	hg19	chr10	chr10:63818942-63819071	500.485
AMPL7155463706	ARID5B	hg19	chr10	chr10:63819006-63819132	310.644
AMPL7155463703	ARID5B	hg19	chr10	chr10:63829343-63829517	120.098
AMPL7155463704	ARID5B	hg19	chr10	chr10:63829468-63829616	632.803
AMPL7155629958	ARID5B	hg19	chr10	chr10:63845412-63845584	388.621
AMPL7155629959	ARID5B	hg19	chr10	chr10:63845519-63845691	88.3333
AMPL7155466266	ARID5B	hg19	chr10	chr10:63850568-63850741	316.136
AMPL7155466267	ARID5B	hg19	chr10	chr10:63850684-63850808	1631.02
AMPL7155466268	ARID5B	hg19	chr10	chr10:63850749-63850890	379.242
AMPL7153616291	ARID5B	hg19	chr10	chr10:63850904-63851058	328.848
AMPL7155466269	ARID5B	hg19	chr10	chr10:63850970-63851099	1021.46
AMPL7153616294	ARID5B	hg19	chr10	chr10:63851168-63851318	689.447
AMPL7153616295	ARID5B	hg19	chr10	chr10:63851222-63851392	574.477
AMPL7155466271	ARID5B	hg19	chr10	chr10:63851332-63851489	507.803
AMPL7155466272	ARID5B	hg19	chr10	chr10:63851432-63851566	28.7652
AMPL7155466273	ARID5B	hg19	chr10	chr10:63851507-63851636	1757.16
AMPL7155466274	ARID5B	hg19	chr10	chr10:63851580-63851752	558.129
AMPL7155466275	ARID5B	hg19	chr10	chr10:63851695-63851843	755.318
AMPL7155466276	ARID5B	hg19	chr10	chr10:63851784-63851945	558.152
AMPL7153616302	ARID5B	hg19	chr10	chr10:63851883-63852053	689.977
AMPL7153616303	ARID5B	hg19	chr10	chr10:63851939-63852113	578.591
AMPL7155466278	ARID5B	hg19	chr10	chr10:63852100-63852227	995.652
AMPL7155466279	ARID5B	hg19	chr10	chr10:63852168-63852333	580.023
AMPL7155466280	ARID5B	hg19	chr10	chr10:63852279-63852436	453.538
AMPL7155709789	ARID5B	hg19	chr10	chr10:63852416-63852564	1483.21
AMPL7155504327	ARID5B	hg19	chr10	chr10:63852508-63852640	1163.79
AMPL7155709790	ARID5B	hg19	chr10	chr10:63852586-63852742	503.864
AMPL7155709791	ARID5B	hg19	chr10	chr10:63852686-63852847	751.894
AMPL7153002864	PTEN	hg19	chr10	chr10:89624182-89624355	550.795
AMPL7154395490	PTEN	hg19	chr10	chr10:89653733-89653871	300.326
AMPL7154409798	PTEN	hg19	chr10	chr10:89653803-89653948	43.0076
AMPL7153002846	PTEN	hg19	chr10	chr10:89685223-89685397	66.6894
AMPL7154390455	PTEN	hg19	chr10	chr10:89690699-89690864	85.4015
AMPL7154390457	PTEN	hg19	chr10	chr10:89690796-89690942	298.189
AMPL7154390466	PTEN	hg19	chr10	chr10:89692685-89692852	171.174
AMPL7153074678	PTEN	hg19	chr10	chr10:89692793-89692967	355.318
AMPL7154409797	PTEN	hg19	chr10	chr10:89692903-89693049	456.394
AMPL7153002833	PTEN	hg19	chr10	chr10:89711782-89711951	171.614
AMPL7153002834	PTEN	hg19	chr10	chr10:89711871-89712034	195.417
AMPL7154409794	PTEN	hg19	chr10	chr10:89717566-89717740	300.424
AMPL7154409795	PTEN	hg19	chr10	chr10:89717676-89717817	460.417
AMPL7154390462	PTEN	hg19	chr10	chr10:89720533-89720707	8.37121
AMPL7154390463	PTEN	hg19	chr10	chr10:89720644-89720768	714.341
AMPL7154390465	PTEN	hg19	chr10	chr10:89720772-89720945	141.879
AMPL7154409853	PTEN	hg19	chr10	chr10:89724990-89725164	244.462
AMPL7153038031	PTEN	hg19	chr10	chr10:89725096-89725267	58.0682
AMPL7153015097	POLE	hg19	chr12	chr12:133201165-133201339	578.689
AMPL7154413365	POLE	hg19	chr12	chr12:133201284-133201425	1039.16
AMPL7153014916	POLE	hg19	chr12	chr12:133201377-133201550	370.371
AMPL7153014917	POLE	hg19	chr12	chr12:133201500-133201659	921.72
AMPL7154392363	POLE	hg19	chr12	chr12:133202139-133202293	288.182
AMPL7154413359	POLE	hg19	chr12	chr12:133202243-133202383	800.023
AMPL7154413363	POLE	hg19	chr12	chr12:133202657-133202783	1148.15
AMPL7154392375	POLE	hg19	chr12	chr12:133202706-133202880	393.811
AMPL7154392377	POLE	hg19	chr12	chr12:133202846-133202999	883.644
AMPL7154392419	POLE	hg19	chr12	chr12:133208782-133208952	390.697
AMPL7154392420	POLE	hg19	chr12	chr12:133208896-133209052	618.644
AMPL7154413347	POLE	hg19	chr12	chr12:133208997-133209122	1071.67
AMPL7154392353	POLE	hg19	chr12	chr12:133209219-133209393	815.265
AMPL7154392354	POLE	hg19	chr12	chr12:133209345-133209479	1012.92
AMPL7154392406	POLE	hg19	chr12	chr12:133210714-133210867	686.644
AMPL7154392407	POLE	hg19	chr12	chr12:133210810-133210973	158.606
AMPL7153015138	POLE	hg19	chr12	chr12:133210916-133211086	849.159
AMPL7154396939	POLE	hg19	chr12	chr12:133212409-133212533	1431.2
AMPL7154413361	POLE	hg19	chr12	chr12:133212472-133212640	192.886
AMPL7154392339	POLE	hg19	chr12	chr12:133214538-133214694	890.795
AMPL7154392340	POLE	hg19	chr12	chr12:133214643-133214808	617.318
AMPL7154392394	POLE	hg19	chr12	chr12:133215575-133215749	442.47
AMPL7154392395	POLE	hg19	chr12	chr12:133215706-133215858	6.60606
AMPL7154392396	POLE	hg19	chr12	chr12:133215805-133215974	649.818
AMPL7153014933	POLE	hg19	chr12	chr12:133218175-133218346	651.098
AMPL7154392408	POLE	hg19	chr12	chr12:133218290-133218432	768.894
AMPL7154392409	POLE	hg19	chr12	chr12:133218378-133218539	602.083
AMPL7154392390	POLE	hg19	chr12	chr12:133218678-133218844	521.295
AMPL7154392391	POLE	hg19	chr12	chr12:133218788-133218958	606.409
AMPL7154392392	POLE	hg19	chr12	chr12:133218934-133219091	487.432
AMPL7154413366	POLE	hg19	chr12	chr12:133219063-133219208	706.311
AMPL7154395125	POLE	hg19	chr12	chr12:133219129-133219253	2.04545
AMPL7154392381	POLE	hg19	chr12	chr12:133219315-133219465	861.758
AMPL7154392382	POLE	hg19	chr12	chr12:133219414-133219582	262.992
AMPL7156565984	POLE	hg19	chr12	chr12:133219530-133219691	446.841
AMPL7154392358	POLE	hg19	chr12	chr12:133219739-133219868	22.2045
AMPL7154413354	POLE	hg19	chr12	chr12:133219805-133219943	337.659
AMPL7153220243	POLE	hg19	chr12	chr12:133219884-133220058	3.08333
AMPL7154392398	POLE	hg19	chr12	chr12:133220004-133220169	291.841
AMPL7153015107	POLE	hg19	chr12	chr12:133220129-133220280	648.189
AMPL7154392387	POLE	hg19	chr12	chr12:133220353-133220516	626.591
AMPL7154413338	POLE	hg19	chr12	chr12:133220461-133220593	888.045
AMPL7154392368	POLE	hg19	chr12	chr12:133225410-133225561	482.924
AMPL7153015031	POLE	hg19	chr12	chr12:133225510-133225674	539.742
AMPL7154392411	POLE	hg19	chr12	chr12:133225850-133225978	763.159
AMPL7154392412	POLE	hg19	chr12	chr12:133225929-133226101	559.068
AMPL7154392413	POLE	hg19	chr12	chr12:133226053-133226181	531.053
AMPL7154392365	POLE	hg19	chr12	chr12:133226225-133226383	333.606
AMPL7153014876	POLE	hg19	chr12	chr12:133226340-133226505	1047.51
AMPL7154392342	POLE	hg19	chr12	chr12:133233622-133233796	324.561
AMPL7154413333	POLE	hg19	chr12	chr12:133233737-133233878	1178.93
AMPL7153014865	POLE	hg19	chr12	chr12:133233849-133234012	411.5
AMPL7154392348	POLE	hg19	chr12	chr12:133233951-133234094	578.492
AMPL7154392355	POLE	hg19	chr12	chr12:133234327-133234501	218.568
AMPL7154413334	POLE	hg19	chr12	chr12:133234445-133234601	574.826
AMPL7154392378	POLE	hg19	chr12	chr12:133235799-133235967	377.439
AMPL7154392379	POLE	hg19	chr12	chr12:133235914-133236085	384.303
AMPL7153220148	POLE	hg19	chr12	chr12:133236033-133236202	911.015
AMPL7153014952	POLE	hg19	chr12	chr12:133237501-133237651	1143.11
AMPL7154392417	POLE	hg19	chr12	chr12:133237595-133237749	713.977
AMPL7160388452	POLE	hg19	chr12	chr12:133237691-133237855	441.508
AMPL7153014944	POLE	hg19	chr12	chr12:133238035-133238207	287.939
AMPL7153014945	POLE	hg19	chr12	chr12:133238146-133238320	343.318
AMPL7154413340	POLE	hg19	chr12	chr12:133240516-133240675	820.008
AMPL7154413341	POLE	hg19	chr12	chr12:133240615-133240762	1104.03
AMPL7154392385	POLE	hg19	chr12	chr12:133240886-133241025	881.553
AMPL7154392386	POLE	hg19	chr12	chr12:133240978-133241124	775.977
AMPL7153014886	POLE	hg19	chr12	chr12:133241813-133241970	756.727
AMPL7156565982	POLE	hg19	chr12	chr12:133241913-133242071	705.977
AMPL7153014924	POLE	hg19	chr12	chr12:133244014-133244167	563.136
AMPL7153508966	POLE	hg19	chr12	chr12:133244093-133244243	450.538
AMPL7154392401	POLE	hg19	chr12	chr12:133244188-133244328	505.682
AMPL7153014976	POLE	hg19	chr12	chr12:133244894-133245050	568.22
AMPL7153014977	POLE	hg19	chr12	chr12:133244979-133245130	523.803
AMPL7153014939	POLE	hg19	chr12	chr12:133245167-133245321	542.614
AMPL7154392415	POLE	hg19	chr12	chr12:133245265-133245393	1387.69
AMPL7154413336	POLE	hg19	chr12	chr12:133245368-133245523	584.129
AMPL7153220164	POLE	hg19	chr12	chr12:133245449-133245618	797.962
AMPL7153015101	POLE	hg19	chr12	chr12:133248760-133248932	487.629
AMPL7153014986	POLE	hg19	chr12	chr12:133249167-133249339	323.856
AMPL7154413351	POLE	hg19	chr12	chr12:133249199-133249373	341.841
AMPL7154392347	POLE	hg19	chr12	chr12:133249382-133249507	1361.85
AMPL7154392351	POLE	hg19	chr12	chr12:133249678-133249812	1959.74
AMPL7154392352	POLE	hg19	chr12	chr12:133249756-133249912	596.568
AMPL7153015042	POLE	hg19	chr12	chr12:133250070-133250220	644.689
AMPL7154392370	POLE	hg19	chr12	chr12:133250141-133250301	393.409
AMPL7153015045	POLE	hg19	chr12	chr12:133250248-133250400	478.258
AMPL7154392418	POLE	hg19	chr12	chr12:133251917-133252055	1139.38
AMPL7153015143	POLE	hg19	chr12	chr12:133251979-133252131	862.235
AMPL7153014992	POLE	hg19	chr12	chr12:133252276-133252450	433.121
AMPL7153015022	POLE	hg19	chr12	chr12:133252649-133252823	240.47
AMPL7153015006	POLE	hg19	chr12	chr12:133253097-133253271	479.818
AMPL7153015077	POLE	hg19	chr12	chr12:133253901-133254075	415.644
AMPL7154413355	POLE	hg19	chr12	chr12:133254085-133254249	426.326
AMPL7154413356	POLE	hg19	chr12	chr12:133254193-133254338	738.386
AMPL7154392331	POLE	hg19	chr12	chr12:133256003-133256177	659.098
AMPL7154413348	POLE	hg19	chr12	chr12:133256117-133256264	416.742
AMPL7153014973	POLE	hg19	chr12	chr12:133256493-133256667	319.667
AMPL7153015091	POLE	hg19	chr12	chr12:133256701-133256875	541.614
AMPL7153014921	POLE	hg19	chr12	chr12:133257146-133257318	497.341
AMPL7154392369	POLE	hg19	chr12	chr12:133257645-133257819	426.288
AMPL7156565983	POLE	hg19	chr12	chr12:133257767-133257912	456.477
AMPL7153014857	POLE	hg19	chr12	chr12:133263884-133264038	358.992
AMPL7152996419	KRAS	hg19	chr12	chr12:25362676-25362833	123.303
AMPL7152996420	KRAS	hg19	chr12	chr12:25362740-25362898	216.818
AMPL7152996414	KRAS	hg19	chr12	chr12:25368290-25368463	141.227
AMPL7154368587	KRAS	hg19	chr12	chr12:25368402-25368531	641.712
AMPL7154368585	KRAS	hg19	chr12	chr12:25378499-25378629	406.311
AMPL7154368586	KRAS	hg19	chr12	chr12:25378558-25378692	801.265
AMPL7154368588	KRAS	hg19	chr12	chr12:25380137-25380292	436.356
AMPL7154368589	KRAS	hg19	chr12	chr12:25380238-25380379	1243.6
AMPL7152996421	KRAS	hg19	chr12	chr12:25398160-25398332	179.379
AMPL7152996422	KRAS	hg19	chr12	chr12:25398252-25398415	41
AMPL7160469604	CTCF	hg19	chr16	chr16:67644682-67644818	912.144
AMPL7160469605	CTCF	hg19	chr16	chr16:67644760-67644934	670.47
AMPL7154513038	CTCF	hg19	chr16	chr16:67644888-67645059	319.947
AMPL7154513039	CTCF	hg19	chr16	chr16:67644999-67645171	174.583
AMPL7154513041	CTCF	hg19	chr16	chr16:67645106-67645272	383.053
AMPL7154513043	CTCF	hg19	chr16	chr16:67645216-67645380	260.667
AMPL7154513045	CTCF	hg19	chr16	chr16:67645322-67645465	309.848
AMPL7154513046	CTCF	hg19	chr16	chr16:67645402-67645552	207.917
AMPL7154512994	CTCF	hg19	chr16	chr16:67645804-67645957	461.318
AMPL7154512995	CTCF	hg19	chr16	chr16:67645902-67646072	597.144
AMPL7154512998	CTCF	hg19	chr16	chr16:67650568-67650742	487.144
AMPL7154512999	CTCF	hg19	chr16	chr16:67650686-67650813	1334.25
AMPL7154513023	CTCF	hg19	chr16	chr16:67654515-67654641	547.545
AMPL7153050964	CTCF	hg19	chr16	chr16:67654582-67654755	583.765
AMPL7154513053	CTCF	hg19	chr16	chr16:67655256-67655427	140.371
AMPL7154513054	CTCF	hg19	chr16	chr16:67655366-67655491	1363.41
AMPL7153051014	CTCF	hg19	chr16	chr16:67655430-67655586	241.644
AMPL7154513015	CTCF	hg19	chr16	chr16:67660410-67660535	1608.7
AMPL7154513016	CTCF	hg19	chr16	chr16:67660477-67660648	280.886
AMPL7153050984	CTCF	hg19	chr16	chr16:67662179-67662353	800.621
AMPL7160469606	CTCF	hg19	chr16	chr16:67662275-67662439	429.742
AMPL7154513051	CTCF	hg19	chr16	chr16:67662371-67662496	738.03
AMPL7154513031	CTCF	hg19	chr16	chr16:67663261-67663422	659.152
AMPL7154513032	CTCF	hg19	chr16	chr16:67663355-67663479	935.114
AMPL7154513003	CTCF	hg19	chr16	chr16:67670531-67670665	613.932
AMPL7154513004	CTCF	hg19	chr16	chr16:67670607-67670781	99.8182
AMPL7154513009	CTCF	hg19	chr16	chr16:67671507-67671651	1059.3
AMPL7154513010	CTCF	hg19	chr16	chr16:67671596-67671769	347.227
AMPL7153059948	CTCF	hg19	chr16	chr16:67671657-67671803	479.424
AMPL7153003076	HER2 Ex8 codon310	hg19	chr17	chr17:37868109-37868279	614.197
AMPL7153003077	HER2 Ex8 codon310	hg19	chr17	chr17:37868228-37868395	617.545
AMPL7153443816	HER2 Ex19 codon755	hg19	chr17	chr17:37880061-37880208	1015.77
AMPL7154412481	HER2 Ex19 codon755	hg19	chr17	chr17:37880132-37880265	889.189
AMPL7154377325	HER2 Ex19 codon755	hg19	chr17	chr17:37880206-37880374	15.1364
AMPL7153204415	HER2 Ex20 codon780	hg19	chr17	chr17:37880850-37880997	933.371
AMPL7154642414	HER2 Ex20 codon780	hg19	chr17	chr17:37880945-37881110	596.205
AMPL7154377318	HER2 Ex20 codon780	hg19	chr17	chr17:37881056-37881199	977.045
AMPL7154988527	HER2 Ex20 codon780	hg19	chr17	chr17:37881145-37881291	1100.23
AMPL7153003103	HER2 Ex21 codon842	hg19	chr17	chr17:37881303-37881476	409.379
AMPL7154377322	HER2 Ex21 codon842	hg19	chr17	chr17:37881419-37881560	1077.37
AMPL7152996442	TP53	hg19	chr17	chr17:7572826-7573000	316.333
AMPL7154368595	TP53	hg19	chr17	chr17:7572941-7573090	475.038
AMPL7153154391	TP53	hg19	chr17	chr17:7573853-7574024	489.515
AMPL7154368590	TP53	hg19	chr17	chr17:7573973-7574099	874.788
AMPL7152996428	TP53	hg19	chr17	chr17:7576467-7576626	212.242
AMPL7152996445	TP53	hg19	chr17	chr17:7576553-7576724	217.939
AMPL7152996427	TP53	hg19	chr17	chr17:7576803-7576977	270.621
AMPL7152996434	TP53	hg19	chr17	chr17:7576924-7577083	575.894
AMPL7154109272	TP53	hg19	chr17	chr17:7577010-7577169	585.136
AMPL7153020889	TP53	hg19	chr17	chr17:7577097-7577243	674.644
AMPL7153077950	TP53	hg19	chr17	chr17:7577372-7577533	817.614
AMPL7152996438	TP53	hg19	chr17	chr17:7577489-7577636	1217.08
AMPL7154368591	TP53	hg19	chr17	chr17:7578072-7578245	189.568
AMPL7154368592	TP53	hg19	chr17	chr17:7578187-7578317	1034.04
AMPL7153078032	TP53	hg19	chr17	chr17:7578283-7578457	658.455
AMPL7152996430	TP53	hg19	chr17	chr17:7578412-7578586	224.023
AMPL7152996431	TP53	hg19	chr17	chr17:7579258-7579412	737.417
AMPL7152996432	TP53	hg19	chr17	chr17:7579369-7579543	417.735
AMPL7154368593	TP53	hg19	chr17	chr17:7579487-7579612	1364.25
AMPL7153080173	TP53	hg19	chr17	chr17:7579551-7579706	479.758
AMPL7154368594	TP53	hg19	chr17	chr17:7579702-7579876	26.7045
AMPL7152996440	TP53	hg19	chr17	chr17:7579818-7579983	757.265
AMPL7155320968	PPP2R1A	hg19	chr19	chr19:52693317-52693441	2152.43
AMPL7156620794	PPP2R1A	hg19	chr19	chr19:52693389-52693563	11.1591
AMPL7155320832	PPP2R1A	hg19	chr19	chr19:52705053-52705227	384.144
AMPL7153123993	PPP2R1A	hg19	chr19	chr19:52705171-52705344	411.629
AMPL7153306451	PPP2R1A	hg19	chr19	chr19:52709172-52709344	581.379
AMPL7155320808	PPP2R1A	hg19	chr19	chr19:52714405-52714579	0.598485
AMPL7155320809	PPP2R1A	hg19	chr19	chr19:52714532-52714675	786.212
AMPL7160469541	PPP2R1A	hg19	chr19	chr19:52714620-52714774	171.758
AMPL7153204694	PPP2R1A	hg19	chr19	chr19:52715882-52716050	715.856
AMPL7160469542	PPP2R1A	hg19	chr19	chr19:52715947-52716080	383.402
AMPL7153306456	PPP2R1A	hg19	chr19	chr19:52716181-52716355	558.879
AMPL7155320820	PPP2R1A	hg19	chr19	chr19:52716307-52716431	866.25
AMPL7155320816	PPP2R1A	hg19	chr19	chr19:52718936-52719074	1171.22
AMPL7155320817	PPP2R1A	hg19	chr19	chr19:52719021-52719154	177.773
AMPL7155320818	PPP2R1A	hg19	chr19	chr19:52719085-52719225	428.318
AMPL7153306458	PPP2R1A	hg19	chr19	chr19:52719196-52719358	944.75
AMPL7155320828	PPP2R1A	hg19	chr19	chr19:52719681-52719848	363.576
AMPL7155320829	PPP2R1A	hg19	chr19	chr19:52719793-52719953	703.848
AMPL7155320825	PPP2R1A	hg19	chr19	chr19:52722837-52722991	535.72
AMPL7153397573	PPP2R1A	hg19	chr19	chr19:52722936-52723099	61.7424
AMPL7155320826	PPP2R1A	hg19	chr19	chr19:52723046-52723187	824.22
AMPL7153204620	PPP2R1A	hg19	chr19	chr19:52723393-52723563	37.0379
AMPL7155320833	PPP2R1A	hg19	chr19	chr19:52724136-52724279	107.871
AMPL7153204682	PPP2R1A	hg19	chr19	chr19:52724220-52724394	407.727
AMPL7155320834	PPP2R1A	hg19	chr19	chr19:52724350-52724503	812.295
AMPL7155320823	PPP2R1A	hg19	chr19	chr19:52725304-52725478	583.182
AMPL7155320824	PPP2R1A	hg19	chr19	chr19:52725430-52725555	1185.55
AMPL7155320803	PPP2R1A	hg19	chr19	chr19:52728847-52729002	1002.69
AMPL7153204584	PPP2R1A	hg19	chr19	chr19:52728948-52729120	582.561
AMPL7153306779	PPP2R1A	hg19	chr19	chr19:52729086-52729260	438.227
AMPL7153170351	PIK3CA Ex2 codon88	hg19	chr3	chr3:178916786-178916960	216.962
AMPL7154642822	PIK3CA Ex10 codon542-546	hg19	chr3	chr3:178935989-178936137	544.508
AMPL7153209951	PIK3CA Ex21 codon1047	hg19	chr3	chr3:178951964-178952136	342.985
AMPL7154242659	CTNNB1 Ex3 codons10-48	hg19	chr3	chr3:41265923-41266092	219.705
AMPL7154642835	CTNNB1 Ex3 codons10-48	hg19	chr3	chr3:41266037-41266175	1203.01
AMPL7153053121	FBXW7	hg19	chr4	chr4:153243977-153244126	687.78
AMPL7154409880	FBXW7	hg19	chr4	chr4:153244068-153244223	692.129
AMPL7154409881	FBXW7	hg19	chr4	chr4:153244162-153244334	265.864
AMPL7154409882	FBXW7	hg19	chr4	chr4:153244273-153244442	63.6894
AMPL7154409872	FBXW7	hg19	chr4	chr4:153245229-153245403	476.652
AMPL7154409873	FBXW7	hg19	chr4	chr4:153245339-153245512	578.015
AMPL7154409874	FBXW7	hg19	chr4	chr4:153245454-153245627	245.939
AMPL7154409862	FBXW7	hg19	chr4	chr4:153247106-153247268	491.318
AMPL7153078582	FBXW7	hg19	chr4	chr4:153247212-153247373	440.659
AMPL7153056832	FBXW7	hg19	chr4	chr4:153247317-153247482	333.788
AMPL7153508774	FBXW7	hg19	chr4	chr4:153249314-153249488	236.205
AMPL7153052656	FBXW7	hg19	chr4	chr4:153249426-153249589	753.182
AMPL7154409866	FBXW7	hg19	chr4	chr4:153250752-153250911	209.008
AMPL7154409867	FBXW7	hg19	chr4	chr4:153250843-153251017	154.848
AMPL7154409878	FBXW7	hg19	chr4	chr4:153251784-153251957	341.811
AMPL7153052741	FBXW7	hg19	chr4	chr4:153251899-153252054	463.712
AMPL7154409860	FBXW7	hg19	chr4	chr4:153253612-153253786	16.8485
AMPL7154409861	FBXW7	hg19	chr4	chr4:153253722-153253880	635.72
AMPL7153052644	FBXW7	hg19	chr4	chr4:153253832-153254006	16.2348
AMPL7153111071	FBXW7	hg19	chr4	chr4:153258875-153259030	326.682
AMPL7154409863	FBXW7	hg19	chr4	chr4:153258963-153259087	555.939
AMPL7154409864	FBXW7	hg19	chr4	chr4:153259026-153259151	329.742
AMPL7154409868	FBXW7	hg19	chr4	chr4:153267973-153268143	342.606
AMPL7154409869	FBXW7	hg19	chr4	chr4:153268078-153268232	983.136
AMPL7154409870	FBXW7	hg19	chr4	chr4:153268178-153268336	118.864
AMPL7154409858	FBXW7	hg19	chr4	chr4:153271075-153271247	33.9773
AMPL7154409859	FBXW7	hg19	chr4	chr4:153271193-153271341	478.894
AMPL7154409883	FBXW7	hg19	chr4	chr4:153273587-153273761	153.682
AMPL7154409884	FBXW7	hg19	chr4	chr4:153273710-153273842	1080.72
AMPL7154409885	FBXW7	hg19	chr4	chr4:153273784-153273911	1407.56
AMPL7154409893	FBXW7	hg19	chr4	chr4:153303257-153303419	352.061
AMPL7154409894	FBXW7	hg19	chr4	chr4:153303362-153303517	502.932
AMPL7154409888	FBXW7	hg19	chr4	chr4:153332449-153332575	1156.37
AMPL7154409889	FBXW7	hg19	chr4	chr4:153332513-153332686	342.144
AMPL7154409890	FBXW7	hg19	chr4	chr4:153332625-153332783	619.371
AMPL7154409891	FBXW7	hg19	chr4	chr4:153332725-153332868	1127.02
AMPL7154409892	FBXW7	hg19	chr4	chr4:153332808-153332982	774.432
AMPL7154489328	PIK3R1	hg19	chr5	chr5:67522433-67522582	949.129
AMPL7154489329	PIK3R1	hg19	chr5	chr5:67522521-67522695	195.545
AMPL7153011587	PIK3R1	hg19	chr5	chr5:67522642-67522814	326.644
AMPL7154489331	PIK3R1	hg19	chr5	chr5:67522791-67522915	1067.73
AMPL7154488749	PIK3R1	hg19	chr5	chr5:67569154-67569328	400.826
AMPL7154488750	PIK3R1	hg19	chr5	chr5:67569269-67569423	601.288
AMPL7153011623	PIK3R1	hg19	chr5	chr5:67569715-67569889	619.606
AMPL7154841795	PIK3R1	hg19	chr5	chr5:67575348-67575490	187.212
AMPL7154841796	PIK3R1	hg19	chr5	chr5:67575436-67575594	551.068
AMPL7154841757	PIK3R1	hg19	chr5	chr5:67576306-67576480	110.447
AMPL7154841758	PIK3R1	hg19	chr5	chr5:67576418-67576589	294.75
AMPL7154488716	PIK3R1	hg19	chr5	chr5:67576648-67576822	37.9848
AMPL7153513912	PIK3R1	hg19	chr5	chr5:67576748-67576919	46.7879
AMPL7153011679	PIK3R1	hg19	chr5	chr5:67584485-67584659	328.341
AMPL7154841720	PIK3R1	hg19	chr5	chr5:67586430-67586596	317.621
AMPL7153724881	PIK3R1	hg19	chr5	chr5:67586535-67586709	184.318
AMPL7156653903	PIK3R1	hg19	chr5	chr5:67588034-67588174	729.697
AMPL7156622129	PIK3R1	hg19	chr5	chr5:67588114-67588253	692.386
AMPL7153011683	PIK3R1	hg19	chr5	chr5:67588890-67589064	429.114
AMPL7153851128	PIK3R1	hg19	chr5	chr5:67589046-67589220	41.4394
AMPL7153604560	PIK3R1	hg19	chr5	chr5:67589156-67589312	531.045
AMPL7154488702	PIK3R1	hg19	chr5	chr5:67589237-67589361	196.098
AMPL7154488691	PIK3R1	hg19	chr5	chr5:67589443-67589580	270.114
AMPL7153011671	PIK3R1	hg19	chr5	chr5:67589536-67589692	114.197
AMPL7154488692	PIK3R1	hg19	chr5	chr5:67589627-67589763	253.886
AMPL7153154019	PIK3R1	hg19	chr5	chr5:67590261-67590435	277.576
AMPL7154841743	PIK3R1	hg19	chr5	chr5:67590365-67590536	196.295
AMPL7154841772	PIK3R1	hg19	chr5	chr5:67590927-67591101	238.985
AMPL7153819949	PIK3R1	hg19	chr5	chr5:67591036-67591210	283.765
AMPL7153011662	PIK3R1	hg19	chr5	chr5:67591188-67591361	340.432
AMPL7153011690	PIK3R1	hg19	chr5	chr5:67591920-67592091	318.295
AMPL7154841791	PIK3R1	hg19	chr5	chr5:67592034-67592204	815.288
AMPL7154841801	PIK3R1	hg19	chr5	chr5:67593177-67593351	651.939
AMPL7153011717	PIK3R1	hg19	chr5	chr5:67593293-67593462	345.97
