# Supplementary material for: The NRF2 transcriptional target NQO1 has low mRNA levels in TP53-mutated endometrial carcinomas
Source: PLoS One. 2019 Mar 25;14(3):e0214416. doi: 10.1371/journal.pone.0214416 (PMC6433262; doi:10.1371/journal.pone.0214416)
Supplement: S2 Method — (XLSX) [file pone.0214416.s011.xlsx]

## Sheet: IAD131816_170_384WellPlateDataS
Amplicon_ID	GENE	Genome_Version	Chr	Amplicon_Start	Insert_Start	Insert_Stop	Amplicon_Stop	Mean Cov
AMPL7165200083	PTBP2	hg19	chr1	97239024	97239056	97239116	97239149	102.552
AMPL7165200084	PTBP2	hg19	chr1	97239080	97239106	97239229	97239254	563.125
AMPL7153364294	B2M exon 1	hg19	chr15	45003669	45003691	45003803	45003826	769.219
AMPL7154389926	B2M exon 1	hg19	chr15	45003772	45003794	45003894	45003917	2143.68
AMPL7165200095	B2M exon 1	hg19	chr15	45003902	45003924	45004046	45004065	654.781
AMPL7155593905	B2M exon 2	hg19	chr15	45007647	45007669	45007790	45007820	840.781
AMPL7155593906	B2M exon 2	hg19	chr15	45007755	45007780	45007899	45007929	707.875
AMPL7165245945	B2M exon 2	hg19	chr15	45007867	45007889	45008000	45008028	717.188
AMPL7154181006	KEAP1	hg19	chr19	10597290	10597313	10597431	10597454	928.135
AMPL7154240700	KEAP1	hg19	chr19	10597317	10597340	10597469	10597491	875.198
AMPL7153137099	KEAP1	hg19	chr19	10599807	10599831	10599933	10599957	1521.93
AMPL7153137100	KEAP1	hg19	chr19	10599863	10599886	10600009	10600032	734.156
AMPL7154414720	KEAP1	hg19	chr19	10600010	10600033	10600141	10600164	896.594
AMPL7154414715	KEAP1	hg19	chr19	10600216	10600235	10600365	10600389	420.417
AMPL7156682646	KEAP1	hg19	chr19	10600334	10600355	10600442	10600462	2311.78
AMPL7154414717	KEAP1	hg19	chr19	10600392	10600415	10600506	10600528	1489.96
AMPL7154414718	KEAP1	hg19	chr19	10600471	10600492	10600571	10600595	1906.75
AMPL7154414700	KEAP1	hg19	chr19	10602184	10602206	10602297	10602319	1553.83
AMPL7153277997	KEAP1	hg19	chr19	10602255	10602276	10602385	10602405	1082.24
AMPL7154414701	KEAP1	hg19	chr19	10602410	10602427	10602566	10602583	727.052
AMPL7154414702	KEAP1	hg19	chr19	10602538	10602557	10602691	10602710	802.021
AMPL7154414703	KEAP1	hg19	chr19	10602658	10602681	10602810	10602832	745.344
AMPL7153248396	KEAP1	hg19	chr19	10602786	10602806	10602909	10602933	1240.69
AMPL7154172566	KEAP1	hg19	chr19	10602879	10602899	10603004	10603028	951.719
AMPL7154414705	KEAP1	hg19	chr19	10609996	10610016	10610141	10610159	684.688
AMPL7154414706	KEAP1	hg19	chr19	10610113	10610134	10610240	10610260	1130.28
AMPL7154414707	KEAP1	hg19	chr19	10610208	10610230	10610323	10610345	1784.89
AMPL7154414708	KEAP1	hg19	chr19	10610283	10610305	10610385	10610407	2523.28
AMPL7154414709	KEAP1	hg19	chr19	10610375	10610397	10610528	10610549	729.479
AMPL7154414713	KEAP1	hg19	chr19	10610497	10610516	10610603	10610621	2280.83
AMPL7153137089	KEAP1	hg19	chr19	10610590	10610609	10610714	10610737	1458.72
AMPL7154414462	NFE2L2	hg19	chr2	178095429	178095456	178095559	178095582	608.917
AMPL7154414463	NFE2L2	hg19	chr2	178095521	178095549	178095666	178095693	806.354
AMPL7154414464	NFE2L2	hg19	chr2	178095627	178095656	178095768	178095798	215.521
AMPL7154414466	NFE2L2	hg19	chr2	178095788	178095811	178095920	178095944	972.656
AMPL7154414467	NFE2L2	hg19	chr2	178095885	178095910	178096017	178096039	905.146
AMPL7154414468	NFE2L2	hg19	chr2	178095983	178096007	178096130	178096157	1114.74
AMPL7154414469	NFE2L2	hg19	chr2	178096098	178096120	178096215	178096239	2051.41
AMPL7154414470	NFE2L2	hg19	chr2	178096180	178096205	178096299	178096326	1663.12
AMPL7154414471	NFE2L2	hg19	chr2	178096267	178096289	178096385	178096413	1024.05
AMPL7154414472	NFE2L2	hg19	chr2	178096347	178096375	178096484	178096507	906.802
AMPL7154414473	NFE2L2	hg19	chr2	178096452	178096474	178096595	178096625	696.312
AMPL7154414474	NFE2L2	hg19	chr2	178096562	178096585	178096691	178096713	995.271
AMPL7153203656	NFE2L2	hg19	chr2	178096658	178096681	178096788	178096818	156.635
AMPL7154414410	NFE2L2	hg19	chr2	178097004	178097031	178097155	178097178	287.906
AMPL7154414411	NFE2L2	hg19	chr2	178097115	178097145	178097227	178097253	2240.45
AMPL7154414501	NFE2L2	hg19	chr2	178097195	178097217	178097317	178097347	1369.2
AMPL7154414494	NFE2L2	hg19	chr2	178097883	178097908	178098012	178098035	497.469
AMPL7154414495	NFE2L2	hg19	chr2	178097977	178098002	178098073	178098101	2961.54
AMPL7156717397	NFE2L2	hg19	chr2	178098680	178098704	178098814	178098840	1146.03
AMPL7154414432	NFE2L2	hg19	chr2	178098780	178098804	178098926	178098954	693.354
AMPL7153199376	NFE2L2	hg19	chr2	178098887	178098916	178099014	178099040	1260.04
AMPL7154241668	NFE2L2	hg19	chr2	178129165	178129182	178129305	178129324	123.917
AMPL7153732732	NFE2L2	hg19	chr2	178129284	178129303	178129439	178129456	133.406
AMPL7153641996	CUL3	hg19	chr2	225338909	225338931	225339034	225339064	754.365
AMPL7155160463	CUL3	hg19	chr2	225338998	225339024	225339126	225339159	364.271
AMPL7155160453	CUL3	hg19	chr2	225342779	225342809	225342926	225342953	108.958
AMPL7156846219	CUL3	hg19	chr2	225342894	225342916	225343040	225343062	801.365
AMPL7156846220	CUL3	hg19	chr2	225343004	225343030	225343138	225343168	225.156
AMPL7155160478	CUL3	hg19	chr2	225346471	225346497	225346618	225346644	31.5
AMPL7163290820	CUL3	hg19	chr2	225346578	225346611	225346708	225346728	429.521
AMPL7163290821	CUL3	hg19	chr2	225346667	225346697	225346768	225346795	2223.04
AMPL7155198639	CUL3	hg19	chr2	225346736	225346758	225346844	225346874	241.792
AMPL7155160476	CUL3	hg19	chr2	225360485	225360515	225360617	225360641	202.698
AMPL7155160477	CUL3	hg19	chr2	225360578	225360607	225360705	225360735	526.01
AMPL7155160488	CUL3	hg19	chr2	225362394	225362421	225362543	225362568	617.125
AMPL7155160489	CUL3	hg19	chr2	225362510	225362533	225362628	225362658	1057.66
AMPL7155160455	CUL3	hg19	chr2	225364979	225365009	225365118	225365142	460.417
AMPL7155160456	CUL3	hg19	chr2	225365079	225365108	225365174	225365204	2515.11
AMPL7155160457	CUL3	hg19	chr2	225365142	225365164	225365240	225365270	883.219
AMPL7155160449	CUL3	hg19	chr2	225367580	225367609	225367706	225367733	523.427
AMPL7155160450	CUL3	hg19	chr2	225367671	225367696	225367772	225367795	2743.04
AMPL7155160451	CUL3	hg19	chr2	225367734	225367762	225367867	225367897	348.365
AMPL7153642025	CUL3	hg19	chr2	225368324	225368351	225368468	225368498	231.292
AMPL7155160460	CUL3	hg19	chr2	225368428	225368458	225368570	225368600	116.51
AMPL7155160464	CUL3	hg19	chr2	225370563	225370585	225370706	225370734	21.0729
AMPL7155160465	CUL3	hg19	chr2	225370673	225370696	225370814	225370837	861.5
AMPL7155160466	CUL3	hg19	chr2	225370775	225370804	225370911	225370941	235.854
AMPL7155160487	CUL3	hg19	chr2	225371509	225371535	225371654	225371683	886.375
AMPL7153642028	CUL3	hg19	chr2	225371622	225371644	225371765	225371789	555.885
AMPL7155160470	CUL3	hg19	chr2	225375951	225375981	225376088	225376116	91.9062
AMPL7155160471	CUL3	hg19	chr2	225376050	225376078	225376157	225376185	187.448
AMPL7155160472	CUL3	hg19	chr2	225376117	225376147	225376261	225376291	382.531
AMPL7153642013	CUL3	hg19	chr2	225376203	225376233	225376333	225376363	31.8333
AMPL7153642004	CUL3	hg19	chr2	225378129	225378154	225378274	225378303	33.7292
AMPL7153642005	CUL3	hg19	chr2	225378276	225378307	225378417	225378450	252.24
AMPL7155160483	CUL3	hg19	chr2	225379253	225379283	225379375	225379401	826.365
AMPL7155160484	CUL3	hg19	chr2	225379343	225379365	225379472	225379498	721.281
AMPL7155160485	CUL3	hg19	chr2	225379433	225379462	225379572	225379602	158.854
AMPL7155160458	CUL3	hg19	chr2	225400179	225400201	225400296	225400324	455.01
AMPL7155321064	CUL3	hg19	chr2	225400256	225400286	225400363	225400390	759.927
AMPL7155160473	CUL3	hg19	chr2	225422274	225422300	225422420	225422448	418.375
AMPL7155160474	CUL3	hg19	chr2	225422384	225422410	225422517	225422544	543.865
AMPL7155160475	CUL3	hg19	chr2	225422478	225422507	225422619	225422652	70.4167
AMPL7154242729	CUL3	hg19	chr2	225434358	225434386	225434502	225434528	142.375
AMPL7155160448	CUL3	hg19	chr2	225449671	225449690	225449775	225449795	1521.58
AMPL7165200085	SLX4IP	hg19	chr20	10504586	10504608	10504736	10504759	889.177
AMPL7165200086	SLX4IP	hg19	chr20	10504704	10504726	10504822	10504844	1857.35
AMPL7165200087	SLX4IP	hg19	chr20	10504785	10504809	10504886	10504909	1907.06
AMPL7165200088	SLX4IP	hg19	chr20	10504849	10504876	10504993	10505019	687.854
AMPL7164962953	NDUFA6-AS1	hg19	chr22	42509282	42509308	42509405	42509428	1132.11
AMPL7165200091	NDUFA6-AS1	hg19	chr22	42509365	42509390	42509506	42509524	708.531
AMPL7165245944	NDUFA6-AS1	hg19	chr22	42509828	42509852	42509926	42509953	1859.91
AMPL7155689487	TBP exon 3	hg19	chr6	170873522	170873552	170873671	170873694	255.792
AMPL7153314323	TBP exon 3	hg19	chr6	170873631	170873661	170873756	170873785	515.302
AMPL7157893580	TBP exon 3	hg19	chr6	170873703	170873733	170873797	170873827	99.3229
AMPL7155689491	TBP exon 6	hg19	chr6	170880412	170880440	170880529	170880557	670.146
AMPL7165200093	TBP exon 6	hg19	chr6	170880490	170880519	170880630	170880658	178.375
AMPL7165200094	TBP exon 6	hg19	chr6	170880590	170880620	170880715	170880738	1032.88
AMPL7153363871	SRYexon1_100bp	hg19	chrY	2655150	2655172	2655300	2655322	0.21875
