# Supplementary material for: The NRF2 transcriptional target NQO1 has low mRNA levels in TP53-mutated endometrial carcinomas
Source: PLoS One. 2019 Mar 25;14(3):e0214416. doi: 10.1371/journal.pone.0214416 (PMC6433262; doi:10.1371/journal.pone.0214416)
Supplement: S1 Dataset — Clinical, histological and molecular characteristics of the 90 EC included in the study. (XLSX) [file pone.0214416.s013.xlsx]

## Sheet: Data
Sample	Histology	Histological type	Histological grade	Lymphatic or vascular space involvment (0=no; 1=yes)	FIGO stage	RO>10%/+ (0=no; 1=yes)	RP>10%/+ (0=no; 1=yes)	TP53 immunostaining (A=wild type; B=overexpression; C=loss)	Mismatch repair system status (immunohistochemistry) (MSI=microsatellite instability/mismatch repair deficient tumor; MSS=microsatellite stable tumor/mismatch repair proficient tumor)	Molecular group	NRF2 pathway mutations	NRF2 immunostaining	NQO1 immunostaining	NQO1 deltaCq	GCLC DeltaCq	AKR1C3 DeltaCq	TP53 mutated	TP53 mutation	POLE Exonuclease domain mutated	POLE Exonuclease domain mutation	KRAS mutated	KRAS mutation	PIK3CA mutated	PIK3CA mutation	PIK3R1 mutated	PIK3R1 mutation	PTEN mutated	PTEN mutation	Event free survival event	Event free survival
EC01	ENDOMETRIOID	Type_I	3	0	II	0	0	B	MSS	TP53	0	HIGH	LOW	-4.18	-0.895	-2.02	Yes	Cys277Phe	No		No		No		No		No		0	2.1
EC02	ENDOMETRIOID	Type_I	1	0	IA	1	1	A	MSS	CNL	0	HIGH		1.4275	-0.4125	0.8025	No	0	No		Yes	p.Gly12Asp	Yes	p.Met1043Val	Yes	p.Val648Asp	Yes	p.Pro204fs	0	58.8
EC03	ENDOMETRIOID	Type_I	1	0	IB	1	0	A	MSS	CNL	KEAP1_p.G509R & NFE2L2_p.R499W & KEAP1_p.R336*	HIGH	HGH	4.8125	2.7425	4.6275	No	0	No		Yes	p.Ala146Thr	Yes	p.Glu542Lys	Yes	p.Ser229Leu	Yes	p.Phe278Leu	0	22
EC04	ENDOMETRIOID	Type_I	1	0	IA	1	1	A	MSS	CNL	0	LOW		0.6175	-0.5625	-2.55053	No	0	No		No		No		Yes	p.Glu611Ter	No		0	48
EC05	ENDOMETRIOID	Type_I	1	NA	NC	1	1	A	MSI	MSI	0	LOW		1.4575	-0.3875	-1.8325	No	0	No		No		No		Yes	p.Ile571fs	Yes	p.Pro248fs	1	2.8
EC06	ENDOMETRIOID	Type_I	1	0	IB	1	1	A	MSI	MSI	0	LOW		-0.5325	-0.6975	-4.8025	No	0	No		Yes	p.Gly12Val	Yes	p.Glu545Asp	No		No		0	43.5
EC07	ENDOMETRIOID	Type_I	3	0	IIIC2	1	0	A	MSS	POLE	NFE2L2_p.S137L	INTERMED		1.705	0.225	-1.41	No	0	Yes	p.Pro286Arg; p.Arg150Ter	No		Yes	p.Glu81Lys	No		Yes	p.Arg130Gln	0	55.2
EC08	CARCINOSARCOMA	Type_II	3	0	IVB	0	0	B	MSS	TP53	0	LOW	LOW	-2.335	-0.84	-2.335	Yes	Pro151Trp	No		No		No		No		No		1	11.6
EC09	ENDOMETRIOID	Type_I	1	0	IA	1	0	B	MSS	TP53	0	LOW	LOW	-2.52	-1.32	-5.56	Yes	Arg273His	No		No		No		No		No		1	42.1
EC10	ENDOMETRIOID	Type_I	1	0	IA	0	0	A	MSS	CNL	0	LOW		2.47	-0.995	-0.02	No	0	No		Yes	p.Gln61His	Yes	p.Gln546Lys	No		No		0	40.2
EC11	ENDOMETRIOID	Type_I	2	1	IIIC2	1	1	A	MSI	MSI	KEAP1_p.D587E	LOW		1.62	-0.41	-2.27	No	0	No		No		No		Yes	p.Asp578fs	Yes	p.Cys124_Lys128delinsTer	0	52.6
EC12	SEROUS	Type_II	3	0	IIIC2	1	1	B	MSS	TP53	KEAP1_p.D422N	HIGH	HGH	4.48	1.905	3.64	Yes	Cys242Phe	No		No		No		No		No		1	11.3
EC13	ENDOMETRIOID	Type_I	2	0	IIIC1	1	0	A	MSI	MSI	0	INTERMED		0.61	-2.1	-4.46	No	0	No		Yes	p.Gly12Val	No		No		Yes	p.Cys124Ser	0	50.1
EC14	ENDOMETRIOID	Type_I	2	0	IA	1	1	A	MSI	MSI	NFE2L2_p.E82D & KEAP1_p.R169H & KEAP1_p.G350R & CUL3_p.Q188H	INTERMED	HGH	3.4075	0.8825	1.2725	No	0	No		No		Yes	p.Glu545Gly	No		Yes	splice site	0	42.8
EC15	ENDOMETRIOID	Type_I	1	0	IB	1	1	A	MSS	CNL	0	LOW		2.0775	-0.5725	-2.0425	No	0	No		No		Yes	p.Arg88Gln	No		No		0	50.8
EC16	ENDOMETRIOID	Type_I	2	0	IIIC1	1	1	A	MSI	MSI	0	LOW		0.765	-1.68	-6.2	No	0	No		No		No		No		No		1	15.5
EC17	ENDOMETRIOID	Type_I	3	0	IB	1	0	A	NI		0	LOW		1.6125	-0.0775	-2.5725	No	0	No		No		No		No		No		0	52.8
EC18	ENDOMETRIOID	Type_I	1	0	IA	1	1	A	MSI	MSI	0	LOW	INTERMED	0.7525	0.2525	-5.1375	No	0	No		No		Yes	p.Gln546Arg	No		No		1	9
EC19	ENDOMETRIOID	Type_I	1	0	IA	1	1	A	MSS	CNL	0	LOW		-1.8775	1.1675	-1.6725	No	0	No		No		Yes	p.Gln546Lys	No		No		0	11.5
EC20	ENDOMETRIOID	Type_I	2	0	IB	1	0	A	MSS	CNL	0	HIGH		-0.6725	0.0325	0.8475	No	0	No		Yes	p.Gly13Asp	No		No		Yes	p.Arg130fs	0	47.4
EC21	ENDOMETRIOID	Type_I	1	0	IA	1	0	A	MSI	MSI	0	INTERMED		1.6275	-0.4325	-0.8575	No	0	No		Yes	p.Gln61His	No		No		Yes	splice site	0	44.3
EC22	ENDOMETRIOID	Type_I	2	0	IIIC2	1	1	C	MSS	CNL	0	LOW		2.03	0.61	1.155	No	0	No		Yes	p.Gly12Cys	No		No		Yes	p.Arg233Ter	0	44.5
EC23	ENDOMETRIOID	Type_I	2	0	IA	1	0	A	MSI	MSI	0	INTERMED		0.4675	0.0175	-0.9125	No	0	No		No		No		Yes	p.Met563_Leu570del	Yes	p.Tyr16Ter	0	44.1
EC24	ENDOMETRIOID	Type_I	2	1	IB	1	1	A	MSS	CNL	0	INTERMED		0.06	-0.71	-1.56	No	0	No		No		No		Yes	p.Glu451del	Yes	p.Arg15Ile	0	44.4
EC25	ENDOMETRIOID	Type_I	2	0	IB	1	0	A	MSI	MSI	0	LOW		0.9775	-1.0175	-3.2875	No	0	No		No		No		Yes	p.Ser460del	Yes	p.Arg130Gly	0	40.2
EC26	ENDOMETRIOID	Type_I	1	0	IIIC1	1	1	A	MSI	MSI	0	INTERMED		0.87	0.165	0.39	No	0	No		Yes	p.Gly12Cys	Yes	p.Tyr1021Cys	Yes	p.Glu683Lys	Yes	p.Arg233Ter	0	43.7
EC27	ENDOMETRIOID	Type_I	1	0	IA	1	1	A	MSS	CNL	0	LOW	LOW	0.1775	-1.4025	-0.0475	No	0	No		No		Yes	p.Glu542Lys	No		Yes	p.Arg130Pro	0	33.9
EC28	ENDOMETRIOID	Type_I	2	0	IB	1	0	B	MSI	MSI	0	INTERMED		-0.56	0.68	0.25	No	0	No		No		Yes	p.Arg88Gln	No		Yes	p.Gly36Arg	0	15.7
EC29	ENDOMETRIOID	Type_I	2	0	IB	1	1	A	MSS	POLE	NFE2L2_p.K599Q	INTERMED		2.2725	0.9375	0.3125	No	0	Yes	p.Ser118Tyr	Yes	p.Gly13Asp	Yes	p.Arg1023Ter	No		Yes	p.Arg130Gln	0	39.9
EC30	ENDOMETRIOID	Type_I	1	0	IB	1	1	A	NI		0	LOW		2.37	0.065	-1.81	Yes	Glu294fs	No		Yes	p.Gly13Asp	No		No		Yes	p.Asn117_Cys124del	0	38.7
EC31	SEROUS	Type_II	3	1	IVB	0	0	B	MSS	TP53	0	INTERMED		-2.1825	-0.2075	-4.9025	Yes	Tyr220Cys	No		No		Yes	p.Glu545Lys	No		No		1	8.9
EC32	ENDOMETRIOID	Type_I	1	0	IA	1	1		NI		0	LOW		1.945	0.055	-3.065	No	0	No		Yes	p.Gly12Ala	No		No		Yes	p.Ala34Phe	0	7
EC33	ENDOMETRIOID	Type_I	2	1	IB	0	0	A	MSI	MSI	0	LOW		2.595	-0.315	-0.9	Yes	Arg196Ter	No		No		No		Yes	p.Ile82fs	Yes	p.Lys128Asn	0	39.3
EC34	ENDOMETRIOID	Type_I	1	0	IA	1	1	A	MSS	POLE	0	LOW		-0.6725	-0.3625	-3.8575	Yes	Arg213Gln	Yes	p.Val411Leu	No		Yes	p.Arg88Gln	No		Yes	p.Arg142Trp	0	35.6
EC35	SEROUS	Type_II	3	0	IB	1	1	B	MSS	TP53	0	INTERMED	LOW	-3.39	-1.21	-2.845	Yes	Arg248Gln	No		No		No		Yes	p.Asp560dup	No		1	38.9
EC36	ENDOMETRIOID	Type_I	1	0	IB	1	1	A	MSS	TP53	0	HIGH	INTERMED	0.6525	0.0725	-3.4625	Yes	Ile255Met	No		No		No		Yes	p.Glu458_Lys459del	Yes	p.Ala126_Gly129del	0	28.8
EC37	ENDOMETRIOID	Type_I	2	0	IA	0			MSI	MSI	0	HIGH	HGH	1.3825	-0.3775	0.5475	No	0	No		No		No		No		Yes	splice site	0	26.7
EC38	ENDOMETRIOID	Type_I	3	1	IB	1	1	A	MSS	CNL	NFE2L2_p.Q171R	LOW		-0.7375	-0.4975	-2.7775	No	0	No		No		No		No		Yes	p.Ile101fs	0	1.1
EC39	SEROUS	Type_II	3	1	IVB	0	0	B	MSS	TP53	0	INTERMED		1.75	-1.15	-4.305	Yes	Arg273His	No		No		Yes	p.Arg93Trp	No		No		1	3.7
EC40	SEROUS	Type_II	3	1	IIIC1	0	0	B	MSS	CNL	0	LOW		1.295	-0.4	-0.82	No	0	No		No		No		Yes	p.Met563_Leu570del	Yes	p.Gly251Val	1	10.2
EC41	MUCINOUS	Type_I	1	0	IA	1	1	A	MSI	MSI	NFE2L2_p.W24G	INTERMED	HGH	5.5325	2.4725	3.5175	No	0	No		No		No		No		Yes	p.Gly293fs	0	0.8
EC42	CLEAR CELL	Type_II	3	NA	NC	0	0	B	MSS	CNL	0	LOW		-0.9275	-0.5825	-0.9975	No	0	No		No		No		No		No		1	11.7
EC43	ENDOMETRIOID	Type_I	2	1	IVB	1	0	A	MSI	MSI	0	INTERMED		1.86	-0.49	-4.43	No	0	No		No		No		No		Yes	p.Arg130fs	1	9.6
EC44	ENDOMETRIOID	Type_I	1	0	IA	1	1	A	MSS	CNL	0	LOW		1.2025	-0.1025	-1.6725	No	0	No		No		No		Yes	p.Arg577fs	Yes	splice site	0	25.1
EC45	ENDOMETRIOID	Type_I	2	0	IB	1	1	A	MSS	CNL	0	HIGH		1.42	-1.115	-6.76	No	0	No		Yes	p.Gly12Val	Yes	p.His1047Arg	No		Yes	p.Arg142Trp	1	14
EC46	ENDOMETRIOID	Type_I	2	1	IIIC2	1	0	B	MSS	TP53	0	INTERMED	INTERMED	0.6125	-0.7825	-2.4275	Yes	Gly266Arg	No		No		Yes	p.Arg93Trp	No		No		1	24.6
EC47	SEROUS	Type_II	3	1	IIIC2	0	1	B	MSS	TP53	0	LOW		-0.0425	-1.4375	-3.5775	Yes	Arg342Ter	No		No		No		No		No		1	27.2
EC48	ENDOMETRIOID	Type_I	2	0	IB	1	1	A	MSS	CNL	0	INTERMED		2.4925	0.3625	-0.8575	No	0	No		Yes	p.Gly12Asp	No		Yes	p.Thr454_Phe456del	Yes	p.Arg130Gly	0	24.1
EC49	ENDOMETRIOID	Type_I	2	0	IA	1	1	B	MSS	TP53	0			1.2625	2.1075	-3.8525	Yes	Arg273His	No		No		No		Yes	p.Tyr431Ter	No		0	29.1
EC50	ENDOMETRIOID	Type_I	1	0	IB	1	1	A	MSS	CNL	0	INTERMED		1.075	0.705	-2.28	No	0	No		No		Yes	p.Glu545Lys	No		Yes	p.Arg130Gly	0	23.9
EC51	ENDOMETRIOID	Type_I	1	0	IA	1	1	A	MSS	TP53	0	HIGH		0.2925	0.570833	-4.19917	Yes	Gly245Ser	No		No		Yes	p.Glu545Asp	No		Yes	p.Arg130Gly	0	17
EC52	ENDOMETRIOID	Type_I	1	0	IA	1	1	A	MSS	CNL	0	INTERMED		-0.3525	0.3275	1.4025	No	0	No		No		No		Yes	splice site	Yes	p.Arg130Leu	0	21.8
EC53	ENDOMETRIOID	Type_I	2	1	IIIC1	1	1	A	MSI	MSI	0	LOW		-0.375	-0.425	0.735	No	0	No		No		No		No		No		0	23
EC54	ENDOMETRIOID	Type_I	1	0	IA	1	1	A	MSS	CNL	0	HIGH		1.19167	0.0666667	-1.21333	No	0	No		Yes	p.Gln61His	Yes	p.Glu545Ala	No		No		0	7.7
EC55	ENDOMETRIOID	Type_I	1	0	IB	1	1	A	MSI	MSI	0	INTERMED		1	-0.19	-3.77	No	0	No		No		No		Yes	splice site	Yes	p.Asp116fs	0	15.6
EC56	ENDOMETRIOID	Type_I	1	0	IB	1	1	A	MSI	MSI	0	HIGH		0.5375	-0.4375	-5.8925	Yes	Arg273Cys	No		No		Yes	p.Met1043Ile	No		Yes	p.Tyr68fs	1	84
EC57	ENDOMETRIOID	Type_I	1	1	IIIC2	1	1	A	MSI	MSI	0	INTERMED		1.6525	-0.6225	-1.0375	No	0	No		No		No		No		Yes	p.Val290Ter	0	21.1
EC58	CARCINOSARCOMA	Type_II	3	0	IB	1	0	C	MSS	TP53	0	INTERMED	LOW	-2.44583	-0.2375	0.6925	Yes	Met237fs	No		No		No		No		No		1	10.7
EC59	ENDOMETRIOID	Type_I	3	0	IIIC2	1	0	B	MSS	TP53	0	INTERMED		-1.995	-1.02167	-4.65167	Yes	Arg175His	No		No		Yes	p.Gly106Val	No		No		0	17.9
EC60	ENDOMETRIOID	Type_I	1	0	IA	1		A	MSS	CNL	0	HIGH		2.08167	-0.0916667	-3.92167	No	0	No		No		No		Yes	p.Tyr452_Arg465del	Yes	p.Asp92His	0	5.9
EC61	ENDOMETRIOID	Type_I	1	0	IA	1	1	A	MSS	CNL	0	INTERMED		0.810833	2.37417	-0.340833	No	0	No		No		No		Yes	p.Lys447_Tyr452delinsAsn	No		0	1.2
EC62	CARCINOSARCOMA	Type_II	3	0	IB	1	1	B	MSS	TP53	0	INTERMED	LOW	1.54833	-0.2	-0.355	Yes	Val216Met	No		No		No		No		No		0	2.3
EC63	SEROUS	Type_II	3	1	IIIC2	1	0	B	MSS	CNL	0	HIGH	LOW	0.619167	-0.510833	-2.44083	No	0	No		No		Yes	p.His1047Arg	No		No		1	10.6
EC64	ENDOMETRIOID	Type_I	2	1	IB	1	1	A	MSI	MSI	CUL3_p.R588Q	INTERMED		0.918333	-0.288333	-1.86833	No	0	No		Yes	p.Gly12Asp	Yes	p.Arg93Trp	No		Yes	p.Arg173Cys	0	18.9
EC65	ENDOMETRIOID	Type_I	1	1	IIIA	1	0	A	MSS	CNL	0	HIGH	INTERMED	0.826667	0.06	-2.745	No	0	No		No		Yes	p.Glu542Lys	No		No		0	19.5
EC66	ENDOMETRIOID	Type_I	1	0	IA	1	1	A	MSS	CNL	0	HIGH		-1.11917	0.804167	-4.53083	No	0	No		No		No		No		No		0	13.8
EC67	CARCINOSARCOMA	Type_II	3	1	IA	1		B	MSS	TP53	0	HIGH		0.256667	-0.72	-3.005	Yes	Ser241Phe	No		No		No		No		No		0	15.4
EC68	ENDOMETRIOID	Type_I	1	1	IIIC2	1	0	A	MSS	CNL	0	INTERMED		0.565	-0.31	-1.38	No	0	No		No		No		Yes	p.Glu458del	Yes	p.Pro38Ser	0	17.6
EC69	ENDOMETRIOID	Type_I	1	0	IA	1	1	A	NI		0	HIGH		2.845	-0.22	-1.94	No	0	No		No		Yes	p.Gln546Lys	No		No		0	16.4
EC70	ENDOMETRIOID	Type_I	1	0	IA	1	1	A	MSS	CNL	0	INTERMED		2.97417	-0.154167	1.18083	No	0	No		No		No		No		No		0	1.3
EC71	ENDOMETRIOID	Type_I	1	1	IB	0	0	A	MSS	CNL	0	LOW		1.31833	-0.415	-1.24	No	0	No		No		No		No		No		0	13
EC72	CLEAR CELL	Type_II	3	0	IA	0	0	A	MSI	MSI	0	INTERMED	INTERMED	0.73	-0.301667	-0.871667	No	0	No		No		No		No		Yes	p.Arg173His	0	13.8
EC73	ENDOMETRIOID	Type_I	2	1	IB	1	1	A	MSI	MSI	0	INTERMED		1.51167	-0.536667	-1.06167	No	0	No		Yes	p.Gly13Cys	No		Yes	p.Asn564Asp	Yes	p.Ala126Asp	0	13.8
EC74	ENDOMETRIOID	Type_I	1	1	IA	1	1		NI		0	INTERMED		0.703333	0.106667	-1.28333	No	0	No		No		No		No		Yes	p.Ala126Asp	0	15.1
EC75	ENDOMETRIOID	Type_I	1	0	IA	1	1	A	MSI	MSI	NFE2L2_p.G81V	HIGH		2.41833	0.355	0.65	Yes	Cys242Tyr	No		No		Yes	p.Gln546Arg	No		No		0	10.4
EC76	ENDOMETRIOID	Type_I	3	0	IIIB	1	0	A	MSS	TP53	0	HIGH		2.66583	1.8575	1.5175	Yes	Tyr220Cys	No		No		No		No		No		0	10.6
EC77	ENDOMETRIOID	Type_I	2	0	IIIC2	1	1	A	MSI	MSI	NFE2L2_p.S137L & NFE2L2_p.Y229Tfs*11	HIGH	HGH	3.38583	0.405833	0.765833	No	0	No		No		No		Yes	p.Gln654fs	Yes	p.Val133_Cys136delinsTyrTyrIleGly	0	9.4
EC78	SEROUS	Type_II	3	0	IB	1	0	B	MSS	TP53	0	HIGH		-0.0533333	-0.15	-2.135	Yes	Arg175His	No		No		Yes	p.His1047Arg	No		No		0	11
EC79	ENDOMETRIOID	Type_I	1	0	IB	1	1	A	MSS	CNL	0	INTERMED		0.0441667	-0.2125	-0.9875	No	0	No		Yes	p.Gly13Cys	No		No		Yes	p.Arg130Gly	1	6
EC80	ENDOMETRIOID	Type_I	3	1	IB	1	1	A	MSS	CNL	0	LOW		1.9675	-0.1325	-0.1775	No	0	No		No		Yes	p.Arg88Gln	No		Yes	p.Cys136Tyr	0	9.2
EC81	ENDOMETRIOID	Type_I	1	0	IA	1	1	A	MSI	MSI	0	INTERMED		2.7525	-0.985833	-1.85583	No	0	No		No		No		No		Yes	p.Arg130Gly	0	6.2
EC82	SEROUS	Type_II	3	NA	IVB	0	1	B	MSS	TP53	0	HIGH	LOW	-1.96333	-1.19	-3.24	Yes	Arg273Cys	No		No		No		Yes	p.Thr603Ter	Yes	p.Ile135Val	1	0.5
EC83	ENDOMETRIOID	Type_I	2	1	IVB	1	0	B	MSS	TP53	0	LOW	INTERMED	0.363333	0.185	0.03	Yes	Arg273Gly	No		No		No		No		Yes	p.Gly127Arg	1	10.3
EC84	SEROUS	Type_II	3	1	IIIC2	0	0	B	MSS	TP53	0	INTERMED		-0.485833	0.0808333	-1.47417	Yes	Gly245_Asn247del	No		No		No		No		No		0	8.5
EC85	ENDOMETRIOID	Type_I	2	1	IIIA	0	1	B	MSI	MSI	CUL3_p.D121E	LOW		1.8975	-1.4025	-7.2275	Yes	Val272Met	No		Yes	p.Gly12Asp	No		No		No		0	60.4
EC86	ENDOMETRIOID	Type_I	1	NA	IB	1	1	A	MSS	CNL	0	INTERMED		1.37	-0.715	0.555	No	0	No		No		Yes	p.His1047Arg	No		Yes	p.Gln17fs	0	54.7
EC87	ENDOMETRIOID	Type_I	1	0	IB	1	1	A	MSS	CNL	0	LOW	LOW	1.1175	-0.4125	-4.2025	No	0	No		No		Yes	p.His1047Arg	No		Yes	p.Tyr27Asn	0	51.3
EC88	ENDOMETRIOID	Type_I	1	0	IA	1	1	A	MSS	CNL	0	LOW		-0.9225	-0.0025	-2.5175	No	0	No		No		No		No		Yes	p.Gly132Val	0	1.3
EC89	CARCINOSARCOMA	Type_II	3	NA	IVB	1	0	B	MSS	TP53	0	LOW		0.87	-0.345	-2.49	Yes	His179Arg	No		No		No		No		Yes	p.Leu320Ter	1	0.9
EC90	ENDOMETRIOID	Type_I	1	0	IA	1	0	B	MSI	MSI	0	INTERMED		1.62	1.185	0.755	Yes	Arg175His	No		No		Yes	p.Arg88Gln	No		No		0	1.1
